# Supplementary material for: Efficient Removal of Carcinogenic Azo Dyes from Water Using Iron(II) Clathrochelate Derived Metalorganic Copolymers Made from a Copper-Catalyzed [4 + 2] Cyclobenzannulation Reaction
Source: Polymers (Basel). 2023 Jul 4;15(13):2948. doi: 10.3390/polym15132948 (PMC10346286; doi:10.3390/polym15132948)
Supplement: Supplementary file 1 [file polymers-15-02948-s001.zip]

Archive with 1 entries (1 files):
- polymers-2428781-SI.pdf
